# Supplementary material for: Electrolytic Ni-P and Ni-P-Cu Coatings on PCM-Loaded Expanded Graphite for Enhanced Battery Thermal Management with Mechanical Properties
Source: Materials (Basel). 2025 Jan 6;18(1):213. doi: 10.3390/ma18010213 (PMC11720822; doi:10.3390/ma18010213)
Supplement: Supplementary file 1 [file materials-18-00213-s001.zip]

Archive with 1 entries (1 files):
- materials-3385434-supplementary.pdf
